# Supplementary material for: Difference between the Effects of Peripheral Sensory Nerve Electrical Stimulation on the Excitability of the Primary Motor Cortex: Examination of the Combinations of Stimulus Frequency and Duration
Source: Brain Sci. 2022 Nov 29;12(12):1637. doi: 10.3390/brainsci12121637 (PMC9775552; doi:10.3390/brainsci12121637)
Supplement: Supplementary file 1 [file brainsci-12-01637-s001.zip]

Archive with 1 entries (1 files):
- brainsci-2053935-supplementary.pdf
